# Supplementary material for: Thermal Degradation of Glass Fibre-Reinforced Polyamide 6,6 Composites: Investigation by Accelerated Thermal Ageing
Source: Polymers (Basel). 2025 Feb 16;17(4):509. doi: 10.3390/polym17040509 (PMC11859150; doi:10.3390/polym17040509)
Supplement: Supplementary file 1 [file polymers-17-00509-s001.zip]

Archive with 1 entries (1 files):
- polymers-3412477-supplementary.pdf
